# Supplementary material for: Expression of ACTR3 in cervical cancer and impact on immune cell infiltration and prognosis: A comprehensive analysis based on bulk RNA-Seq and single-cell RNA-Seq
Source: Medicine (Baltimore). 2026 May 12;104(49):e46316. doi: 10.1097/MD.0000000000046316 (PMC12688877; doi:10.1097/MD.0000000000046316)
Supplement: Supplementary file 2 [file medi-104-e46316-s002.xlsx]

## Sheet: lambda.min
sample_id	event	time	ACTR3	ARF1	HSP90B1	MKNK1	NOD1	PDK1	PIK3R3	PRKCB	TIAM1	TNFRSF1A	lasso.risk.score
TCGA-2W-A8YY-01A-11R-A37O-07	0	533	6.12439	9.21462	10.0342	4.00686	2.44774	3.20944	6.19766	1.33565	3.19494	6.40999	3.32241
TCGA-4J-AA1J-01A-21R-A38B-07	0	542	6.62443	9.13481	9.00096	4.42461	3.5724	2.72065	4.45529	0.708673	5.07201	6.97885	3.68934
TCGA-BI-A0VR-01A-11R-A10U-07	0	1505	6.14277	8.82261	9.16861	3.9178	2.63879	3.0578	5.0174	1.94748	4.08059	7.05557	3.04388
TCGA-BI-A0VS-01A-11R-A10U-07	0	1735	6.69545	8.48598	9.1638	3.33764	2.80707	3.07871	3.71632	1.85196	4.35459	6.89204	3.21524
TCGA-BI-A20A-01A-11R-A14Y-07	0	720	6.28255	8.76597	9.28824	4.14535	2.76203	2.42672	5.26548	1.85072	3.44079	7.26958	2.88798
TCGA-C5-A0TN-01A-21R-A14Y-07	1	348	6.99562	9.17634	9.6259	4.00014	2.99708	2.90389	2.68912	0.532467	1.51848	7.35985	4.09528
TCGA-C5-A1BE-01B-11R-A13Y-07	1	2094	6.52367	8.97073	9.18906	4.61084	2.42371	3.27116	4.76171	1.03055	4.65639	7.3749	3.19395
TCGA-C5-A1BF-01B-11R-A13Y-07	1	570	5.93458	9.42585	8.89553	3.44461	2.6676	2.17725	3.09874	0.957469	2.49577	7.26778	3.67824
TCGA-C5-A1BI-01B-11R-A13Y-07	0	1112	5.59976	8.8596	8.64406	3.65252	2.5097	2.24022	3.27045	1.7914	4.80445	6.45198	2.96693
TCGA-C5-A1BJ-01A-11R-A13Y-07	0	4385	6.49594	8.91657	9.22309	4.33002	2.78159	3.19615	4.12061	2.1155	4.77653	6.95102	3.12106
TCGA-C5-A1BK-01B-11R-A13Y-07	0	5385	6.24705	9.15651	8.32111	3.55574	2.24708	1.55881	3.98096	2.19585	4.03111	5.99443	2.76408
TCGA-C5-A1BL-01A-11R-A13Y-07	0	5271	6.52596	8.9261	8.71614	4.21241	3.06262	3.18976	4.25282	1.79855	4.95923	5.97665	3.28372
TCGA-C5-A1BM-01A-11R-A13Y-07	1	2520	6.35041	9.11019	8.35545	3.64292	1.65508	2.43523	3.75011	1.74971	4.31551	7.03311	3.05469
TCGA-C5-A1BN-01B-11R-A14Y-07	1	166	6.51444	9.15056	9.33286	4.00857	2.97218	3.86839	3.14936	0.209516	4.84255	6.65241	4.04583
TCGA-C5-A1BQ-01C-11R-A213-07	1	604	6.35928	8.85905	8.74522	3.7034	2.07635	3.53153	5.06237	1.37945	4.06361	7.53473	3.32832
TCGA-C5-A1M5-01A-11R-A13Y-07	1	2052	6.35088	8.74833	8.94114	3.87815	2.55137	2.91332	4.38591	2.10121	4.69718	7.14619	2.96407
TCGA-C5-A1M6-01A-11R-A13Y-07	1	955	6.34007	8.80401	9.41108	4.24794	2.27525	3.69226	6.56782	0.179893	3.58146	6.40345	3.35937
TCGA-C5-A1M7-01A-11R-A13Y-07	0	1409	6.4248	9.27636	8.91332	4.30744	2.29675	2.44318	4.77033	1.6173	3.93455	6.86632	3.15602
TCGA-C5-A1M8-01A-21R-A13Y-07	0	919	5.31746	9.17109	8.66508	3.65307	1.72491	1.90581	4.32201	0.424922	5.34027	6.12846	2.77383
TCGA-C5-A1M9-01A-11R-A13Y-07	1	1065	6.41865	9.18081	9.78557	3.92805	2.69993	3.51068	4.0201	0.792689	3.58046	7.11538	3.6844
TCGA-C5-A1ME-01A-11R-A13Y-07	0	1756	5.36299	8.68677	9.62242	2.9982	1.12121	1.68984	4.45649	1.41603	3.16048	7.98974	2.52324
TCGA-C5-A1MF-01A-11R-A13Y-07	0	1617	5.66351	8.64177	9.38239	2.03259	0.259182	2.12592	4.06435	0.485839	1.08889	7.07074	2.88038
TCGA-C5-A1MH-01A-11R-A14Y-07	1	1186	6.10223	8.79287	8.81554	4.05491	2.33608	2.10494	5.50104	2.13086	4.56371	7.29548	2.71085
TCGA-C5-A1MI-01A-11R-A14Y-07	1	1083	6.66687	9.52131	9.9099	3.61358	2.5495	3.88203	4.63466	2.6501	5.80596	6.35837	3.13684
TCGA-C5-A1MJ-01A-11R-A14Y-07	1	14	6.25532	9.06171	9.51577	4.25647	3.01439	2.81143	5.8726	1.28072	3.44112	6.06872	3.24449
TCGA-C5-A1MK-01A-11R-A14Y-07	1	74	6.39887	9.25759	8.82894	3.69721	3.03594	3.77637	4.65619	1.27417	4.89579	6.86045	3.70366
TCGA-C5-A1ML-01A-11R-A14Y-07	1	636	6.47756	9.10261	10.778	4.4428	2.73403	3.30919	5.07	2.11083	5.28324	7.1586	3.18686
TCGA-C5-A1MN-01A-11R-A14Y-07	1	1245	6.74115	8.69368	9.76191	3.85502	2.2606	3.65003	1.65878	0.40523	4.14584	7.43408	3.69178
TCGA-C5-A1MP-01A-11R-A14Y-07	0	109	5.81248	9.04728	8.40858	3.58213	2.3088	2.31936	3.38119	2.63455	5.24618	7.36434	2.71504
TCGA-C5-A1MQ-01A-11R-A14Y-07	0	1031	4.42504	8.87928	8.42444	3.14215	1.10903	1.76613	2.93695	1.32441	1.54241	6.40026	2.70822
TCGA-C5-A2LS-01A-22R-A22U-07	0	1345	5.78904	9.24855	9.16998	3.5367	1.95121	1.75775	5.25174	0.334568	3.12585	6.16413	3.03824
TCGA-C5-A2LT-01A-11R-A18M-07	0	2226	5.92446	8.56895	9.50141	3.19194	2.50546	1.51642	2.33294	1.31748	1.26646	7.4678	3.21654
TCGA-C5-A2LV-01A-11R-A18M-07	0	2234	6.03117	8.262	9.81237	3.74874	1.74369	2.30477	3.25049	2.1305	0.700528	6.63931	2.62995
TCGA-C5-A2LX-01A-11R-A18M-07	0	2526	5.20732	8.4589	9.5997	2.87659	0.847275	2.2017	4.76444	2.54819	2.00504	7.002	2.2044
TCGA-C5-A2LY-01A-31R-A18M-07	0	2383	5.55595	8.42863	8.76232	3.15191	1.51657	2.38921	3.93053	2.11646	2.1276	5.96921	2.56521
TCGA-C5-A2LZ-01A-11R-A213-07	1	3046	6.04202	8.7532	8.86326	4.0292	2.96778	2.73823	3.84217	1.17651	4.96182	6.97051	3.21695
TCGA-C5-A2M1-01A-11R-A18M-07	0	1169	6.38486	9.36468	8.88235	3.43464	2.50032	1.88561	5.47174	2.00745	2.08127	6.09181	2.93398
TCGA-C5-A2M2-01A-21R-A18M-07	1	1011	6.3542	9.16902	10.2877	3.41855	2.52682	3.70801	5.51717	0.57947	4.94152	7.06584	3.692
TCGA-C5-A3HD-01B-11R-A213-07	0	1582	6.4709	8.85257	9.40032	4.34076	3.35274	4.38828	3.39732	0.396488	3.6566	7.20577	4.16118
TCGA-C5-A3HE-01A-21R-A22U-07	0	548	5.5482	9.20169	9.95284	3.38049	2.00349	2.46908	3.37145	1.39972	2.39728	6.61867	3.1847
TCGA-C5-A3HF-01A-11R-A213-07	1	543	6.06559	9.45952	9.14297	3.56015	2.53424	2.41859	4.94193	1.24945	3.56695	6.78658	3.42632
TCGA-C5-A3HL-01A-11R-A213-07	0	621	6.70809	7.9457	9.40484	4.15196	2.53466	4.27367	5.14357	0.710614	5.32229	7.45674	3.3484
TCGA-C5-A7CG-01A-11R-A32P-07	0	6408	6.2453	8.69074	9.14079	3.92246	3.14035	2.28611	4.82716	3.52049	4.5705	7.07973	2.58429
TCGA-C5-A7CH-01A-11R-A33Z-07	0	4694	5.84182	8.8879	8.16046	3.96909	2.74653	2.4734	2.59228	0.635522	4.64156	6.81245	3.39238
TCGA-C5-A7CJ-01A-11R-A32P-07	1	3097	6.80819	9.07389	8.91307	4.46645	2.73381	2.75875	3.78875	2.20286	4.97863	7.40832	3.07511
TCGA-C5-A7CK-01A-11R-A32P-07	1	4086	6.15693	8.84678	9.43908	4.07863	1.90893	4.30059	4.43234	0.508631	3.92671	6.61666	3.5756
TCGA-C5-A7CL-01A-11R-A32P-07	1	471	6.19436	9.38691	10.2515	4.5215	2.7582	3.73664	3.4062	0.690283	3.93337	6.6536	3.79367
TCGA-C5-A7CM-01A-11R-A33Z-07	0	619	5.34797	9.20878	10.0717	3.45431	1.82522	2.93446	4.01749	1.66739	0.597221	5.83313	3.15623
TCGA-C5-A7CO-01A-11R-A352-07	0	4482	5.37962	8.30337	7.84136	3.48456	2.42739	1.77155	4.0956	0.74192	4.06902	6.0952	2.82813
TCGA-C5-A7UC-01A-11R-A352-07	1	523	6.82608	9.32575	9.45199	3.62471	2.96268	3.256	2.87245	0.351854	3.8176	7.43585	4.07959
TCGA-C5-A7UE-01A-11R-A33Z-07	0	4738	5.71147	8.52544	8.06407	4.07415	1.31139	2.12998	3.18288	0.581303	4.73921	7.40627	2.62509
TCGA-C5-A7UH-01A-11R-A352-07	0	3988	6.40564	8.65828	8.54193	4.40072	2.10175	2.99957	4.06157	1.12539	4.38223	6.6986	2.92652
TCGA-C5-A7UI-01A-11R-A36F-07	1	2888	5.01297	8.45472	9.29973	2.57192	1.07156	2.2492	3.7669	0.870108	1.90169	6.61012	2.8741
TCGA-C5-A7X3-01A-11R-A352-07	1	284	5.47256	8.64797	8.71928	3.11212	2.99756	2.17623	3.72431	1.22151	0.926303	7.7445	3.56743
TCGA-C5-A7X5-01A-11R-A36F-07	1	414	7.53813	9.01795	8.67091	2.77098	2.71899	2.66928	4.46629	0.127369	4.22702	7.80158	3.85433
TCGA-C5-A7X8-01A-11R-A36F-07	0	83	5.42506	8.76015	8.68136	3.7423	1.76094	2.27727	4.90357	0.737687	3.1694	6.24883	2.8896
TCGA-C5-A7XC-01A-11R-A38B-07	0	1551	6.14592	9.03741	8.71781	3.93651	2.81685	2.24784	4.85575	1.82497	4.74989	7.2584	3.06295
TCGA-C5-A8XH-01A-11R-A37O-07	1	1394	6.21292	8.9572	9.38726	4.33845	2.83384	2.02116	2.17159	0.886823	3.1324	7.50135	3.47434
TCGA-C5-A8XI-01A-11R-A37O-07	0	254	6.2029	9.39916	9.26113	3.74622	2.43712	2.85718	4.63819	1.41462	3.85984	7.51452	3.40241
TCGA-C5-A8XJ-01A-11R-A37O-07	0	4467	6.13287	9.04998	9.16797	4.59516	2.86626	3.56456	5.0075	1.3364	5.51457	6.70947	3.19525
TCGA-C5-A8XK-01A-11R-A37O-07	0	3039	5.93399	9.00334	9.23744	4.34799	3.1066	2.6671	4.03413	0.59474	3.31822	7.39045	3.56681
TCGA-C5-A8YQ-01A-11R-A37O-07	1	715	5.9632	9.0495	8.61284	3.03325	3.34174	2.68549	3.50523	0.6277	4.75974	8.37769	4.01105
TCGA-C5-A8YR-01A-12R-A37O-07	1	837	6.30272	9.52839	10.4503	4.37226	2.8256	2.44172	3.87919	0.835277	1.61254	7.75959	3.50262
TCGA-C5-A8YT-01A-11R-A37O-07	1	633	6.04822	9.28244	9.82595	3.51567	2.53149	2.17562	5.1946	1.09963	2.79002	6.84986	3.38695
TCGA-C5-A8ZZ-01A-11R-A37O-07	0	636	6.60927	8.92851	9.36639	4.59953	2.83483	3.79481	5.04516	0.715806	5.56689	6.53138	3.48552
TCGA-C5-A901-01A-11R-A37O-07	0	518	6.33083	8.70655	8.57464	4.9651	2.37044	2.47412	4.19632	1.14267	5.20332	7.22094	2.83757
TCGA-C5-A902-01A-11R-A37O-07	0	149	5.91186	9.0962	9.17965	4.26583	2.14427	2.17655	3.58541	1.25942	3.24204	7.53654	2.94025
TCGA-C5-A905-01A-11R-A37O-07	0	4879	6.33545	9.12593	8.2594	4.08278	2.27968	3.29987	4.0305	1.05929	5.77646	6.92943	3.25947
TCGA-C5-A907-01A-11R-A37O-07	0	448	6.31244	9.11241	9.52564	4.37148	3.09123	2.52336	2.87788	0.525668	2.11053	7.32483	3.67776
TCGA-DG-A2KH-01A-21R-A22U-07	0	34	5.62248	9.40796	9.36714	3.889	2.39515	2.49347	5.56902	1.48357	3.96707	6.37779	3.03482
TCGA-DG-A2KJ-01A-11R-A32Y-07	0	2893	4.63119	7.02994	9.23527	1.99729	0.421371	2.0675	2.54634	1.62938	0.834469	6.26279	2.02479
TCGA-DG-A2KK-01A-11R-A180-07	0	2496	5.44815	9.00394	9.00418	4.1488	2.18517	2.85218	5.7563	2.81848	3.4614	6.99086	2.58659
TCGA-DG-A2KL-01A-11R-A180-07	0	1367	6.66311	8.93509	9.24432	4.00213	2.6067	2.76324	5.10606	1.65178	4.97821	7.03553	3.02348
TCGA-DG-A2KM-01A-11R-A180-07	0	1946	6.16076	8.40088	8.69098	3.98233	2.93038	2.73511	3.22299	3.79974	3.92988	6.27995	2.60927
TCGA-DR-A0ZL-01A-11R-A10U-07	0	2669	6.62764	9.21608	8.80743	4.15705	1.85256	2.78873	3.85314	1.13777	4.15976	6.50486	3.11571
TCGA-DR-A0ZM-01A-12R-A10U-07	0	1791	5.58083	8.9735	7.95482	3.51584	1.47794	1.63408	4.82823	0.921817	2.60388	6.2154	3.07349
TCGA-DS-A0VK-01A-21R-A10U-07	1	1118	6.44692	9.27928	8.76293	3.79281	3.01684	2.24969	3.84876	0.737514	4.73299	7.22237	3.55942
TCGA-DS-A0VL-01A-21R-A10U-07	0	81	6.59233	9.35419	9.51367	3.81325	2.71721	2.02123	5.06687	1.15588	4.31499	6.69816	3.22396
TCGA-DS-A0VM-01A-11R-A10U-07	0	3589	6.52341	9.34532	10.0075	4.1744	1.98532	1.65407	3.3017	0.728138	3.46745	7.48849	3.14408
TCGA-DS-A0VN-01A-21R-A10U-07	0	3609	6.12871	8.65681	9.04823	3.57598	2.3251	2.04565	2.39075	2.03436	4.22314	7.22824	2.87174
TCGA-DS-A1O9-01A-11R-A14Y-07	1	266	6.88026	9.23357	9.0402	3.60364	3.41396	3.05181	4.74734	2.42172	3.32139	7.77664	3.63847
TCGA-DS-A1OA-01A-11R-A14Y-07	1	879	6.06315	8.65719	8.63048	3.56151	3.15586	2.06102	3.72062	1.71901	4.17775	7.10345	3.05396
TCGA-DS-A1OB-01A-11R-A14Y-07	1	861	6.45734	9.19839	8.5442	3.95383	3.17728	2.53667	4.7144	0.760774	2.72223	7.01379	3.7355
TCGA-DS-A1OC-01A-11R-A14Y-07	0	376	6.92189	8.65112	9.63974	4.19857	2.54275	4.17675	4.36318	1.76324	5.25883	6.57253	3.31868
TCGA-DS-A1OD-01A-11R-A14Y-07	0	3874	6.77212	9.26211	9.28962	3.61155	2.35977	2.236	4.43873	2.28827	3.19675	8.74929	3.0377
TCGA-DS-A3LQ-01A-21R-A21T-07	0	699	7.38319	8.90709	8.80474	3.84085	1.58679	1.82993	3.56661	0.987757	4.4392	7.04977	2.74095
TCGA-DS-A5RQ-01A-11R-A28H-07	0	512	6.38545	8.50495	8.54995	3.66488	2.15675	2.47277	4.24804	1.03125	4.53996	7.0835	3.02481
TCGA-DS-A7WF-01A-11R-A352-07	1	492	6.80878	9.321	9.60006	4.05216	3.34006	2.41349	5.96871	0.791606	4.12584	6.8631	3.50431
TCGA-DS-A7WH-01A-22R-A352-07	0	533	6.86108	9.87837	9.35992	2.92973	2.71367	2.42498	5.24304	0.591775	4.24857	8.25279	3.81942
TCGA-DS-A7WI-01A-12R-A352-07	1	252	5.75641	9.0432	8.88623	3.9057	1.49324	2.85431	3.43852	0.250355	2.44469	7.52465	3.40422
TCGA-EA-A1QS-01A-61R-A22U-07	0	1203	6.52006	8.6701	10.3563	4.02899	2.70989	2.6427	5.02077	1.19453	4.47137	7.75985	3.27487
TCGA-EA-A1QT-01A-11R-A14Y-07	0	1243	6.56914	9.08771	8.85547	3.84445	2.44217	2.90893	4.88447	0.618802	3.33601	6.63577	3.35774
TCGA-EA-A3HQ-01A-11R-A213-07	0	1136	6.13256	9.44292	9.27047	4.1346	2.88969	2.8678	3.97265	2.46923	5.59864	7.06692	3.05812
TCGA-EA-A3HR-01A-11R-A213-07	0	940	6.65287	8.94374	9.02714	4.44406	2.84374	2.36922	5.10511	1.2145	4.37253	7.42537	3.18804
TCGA-EA-A3HS-01A-11R-A213-07	0	959	6.18652	8.48678	8.8992	3.80196	3.66097	3.85047	3.98802	1.05005	4.52004	7.31487	3.75667
TCGA-EA-A3HT-01A-61R-A21T-07	0	954	6.81405	9.11983	9.2267	4.27809	2.33285	2.90697	4.48601	1.03393	4.69793	7.21132	3.33849
TCGA-EA-A3HU-01A-11R-A213-07	0	1013	6.61858	8.90188	9.41966	3.7405	2.33654	3.11892	4.68455	2.4092	3.74485	7.1876	3.10309
TCGA-EA-A3QD-01A-32R-A22U-07	0	397	5.66873	8.62472	8.58181	3.82238	2.71837	2.31043	2.68242	3.44816	4.4639	6.01322	2.3711
TCGA-EA-A3QE-01A-21R-A21T-07	0	761	6.34435	8.44996	8.54832	3.83372	2.95782	2.3625	3.71554	2.3446	4.61142	7.11575	2.95357
TCGA-EA-A3Y4-01A-51R-A24H-07	0	1122	5.44618	8.59771	9.61719	3.44101	2.22962	1.80161	2.78373	1.17951	1.35332	7.33353	3.17503
TCGA-EA-A410-01A-11R-A32Y-07	0	803	6.14464	9.25973	9.4806	3.90371	2.41305	1.68675	4.83647	0.905659	0.961327	5.19459	3.1376
TCGA-EA-A411-01A-11R-A24H-07	0	747	5.96343	9.2904	9.32761	4.45736	2.58823	2.0562	5.88885	1.34704	4.06222	6.20636	2.95945
TCGA-EA-A439-01A-11R-A24H-07	0	965	6.47989	9.39461	10.5686	4.04223	2.53677	2.67469	6.02558	0.893673	4.35343	6.35409	3.20027
TCGA-EA-A43B-01A-81R-A32Y-07	0	791	6.08856	8.91817	9.60755	3.5124	2.32207	2.82493	3.38119	0.828225	2.83615	6.8009	3.47688
TCGA-EA-A44S-01A-12R-A26T-07	0	369	5.47144	8.71888	8.34686	3.92871	1.92691	2.10949	4.05309	0.769687	4.96799	6.79324	2.79819
TCGA-EA-A4BA-01A-21R-A26T-07	0	755	6.62671	8.84267	9.78418	3.40297	1.41061	2.21104	5.64777	0.073409	1.4268	6.42859	3.29954
TCGA-EA-A50E-01A-21R-A26T-07	1	227	6.38524	8.51199	8.50014	3.76911	2.34392	2.32167	3.01182	0.821139	2.69822	6.49348	3.26481
TCGA-EA-A556-01A-11R-A26T-07	0	453	6.04165	9.36299	9.85255	3.73039	2.60103	3.28014	5.74913	0.318346	3.61948	6.43073	3.71617
TCGA-EA-A5FO-01A-21R-A28H-07	0	815	6.58574	8.64397	9.22599	4.51651	3.13668	4.66659	6.17076	0.319618	3.88719	6.66971	3.81903
TCGA-EA-A5O9-01A-11R-A28H-07	0	788	5.74697	8.87549	8.87114	3.53624	1.40991	2.23116	3.86468	0.541217	4.02116	7.48281	2.98862
TCGA-EA-A5ZD-01A-11R-A28H-07	0	830	6.63582	9.55772	9.17147	4.17444	2.83631	2.38681	4.01321	1.87121	4.49718	7.6815	3.34304
TCGA-EA-A5ZE-01A-11R-A28H-07	0	829	6.411	9.96728	9.51404	4.10335	2.67595	2.34179	4.38549	1.92702	3.02691	7.21135	3.34867
TCGA-EA-A5ZF-01A-11R-A28H-07	0	828	6.59264	9.57635	9.88708	4.14108	2.14258	2.57703	6.09808	0.34551	3.67815	6.50705	3.21198
TCGA-EA-A6QX-01A-12R-A33Z-07	0	730	5.75861	9.62087	9.01748	3.84128	3.4105	2.69937	4.6605	1.18161	4.13129	7.32612	3.66441
TCGA-EA-A78R-01A-11R-A32P-07	0	410	6.15035	9.12428	9.84569	3.86201	1.2397	2.80639	4.53907	0.880019	3.54599	6.92727	3.00844
TCGA-EA-A97N-01A-11R-A38B-07	0	11	6.54551	8.98654	9.11188	4.85591	2.94641	3.15074	4.68007	1.63073	5.0275	7.20879	3.21208
TCGA-EK-A2GZ-01A-11R-A180-07	0	383	5.85633	9.32463	9.23271	3.08009	2.05235	3.92914	2.88555	0.980464	3.20563	7.10758	3.87205
TCGA-EK-A2H0-01A-11R-A180-07	0	1847	6.24192	8.78641	8.76431	3.81673	2.584	2.60433	3.17618	0.335598	3.74314	7.5505	3.53869
TCGA-EK-A2H1-01A-11R-A180-07	0	799	6.43236	8.84632	10.0684	3.73611	1.68607	2.28605	3.47171	1.18694	2.33302	7.24252	3.06587
TCGA-EK-A2IP-01A-11R-A180-07	0	202	5.95017	8.62016	7.99249	3.9555	2.45523	1.64736	1.85667	0.336283	3.53239	7.06265	3.24486
TCGA-EK-A2IR-01A-11R-A180-07	0	3442	7.08709	8.6091	9.0833	4.41762	2.06698	2.87649	5.18146	0.121148	2.83024	6.91757	3.26286
TCGA-EK-A2PG-01A-11R-A18M-07	0	46	5.32157	8.22434	8.10846	3.40991	2.73157	2.89776	3.50849	0.275245	3.67248	6.46689	3.35828
TCGA-EK-A2PI-01A-11R-A18M-07	0	586	6.23956	8.73847	8.86566	4.17946	2.40196	2.84491	3.41734	0.249991	4.3178	7.07576	3.31438
TCGA-EK-A2PK-01A-11R-A18M-07	0	12	5.76008	9.60684	9.39516	3.27894	2.80523	2.22734	3.29788	1.27775	1.78873	6.6068	3.73511
TCGA-EK-A2PL-01A-11R-A18M-07	0	13	5.89772	8.47026	8.85848	3.84678	2.92088	2.32542	2.25502	0.371169	4.04664	7.12801	3.54608
TCGA-EK-A2PM-01A-11R-A18M-07	0	18	7.37943	9.44433	8.62744	3.19253	1.9721	3.73347	3.40282	0.0915306	3.77505	6.42492	4.03923
TCGA-EK-A2R7-01A-11R-A18M-07	0	27	5.65532	9.12813	9.75502	4.24881	2.08682	2.3958	5.91881	1.88807	2.51574	5.59239	2.62905
TCGA-EK-A2R8-01A-21R-A18M-07	0	44	6.41545	9.06286	10.5639	3.67092	2.61746	3.24437	4.36042	0.573665	1.78258	8.17741	3.87082
TCGA-EK-A2R9-01A-11R-A18M-07	0	4	5.49216	8.55009	10.508	3.22551	2.29669	2.16027	3.59578	2.20524	4.60368	6.91779	2.58001
TCGA-EK-A2RA-01A-11R-A18M-07	0	1246	5.70975	8.83646	9.36642	4.12299	2.3848	2.20499	5.78111	1.63385	5.02933	6.67067	2.66367
TCGA-EK-A2RB-01A-11R-A18M-07	0	9	5.15003	8.34642	8.53366	2.5654	1.618	1.43269	2.40376	0.172103	3.61209	6.75795	2.93354
TCGA-EK-A2RC-01A-11R-A18M-07	0	129	5.93083	8.49395	8.48617	3.57736	2.1797	1.5473	4.16684	1.47783	5.26698	7.2259	2.60978
TCGA-EK-A2RE-01A-11R-A18M-07	0	57	6.3593	8.46917	8.79838	4.04765	2.61391	2.88233	2.56672	0.467488	4.96948	7.07904	3.48229
TCGA-EK-A2RJ-01A-11R-A18M-07	0	53	5.45028	9.20843	9.44184	3.74557	2.31258	2.39545	3.87634	1.23616	0.906044	7.26431	3.39597
TCGA-EK-A2RK-01A-11R-A18M-07	0	13	6.21033	8.88561	8.18409	3.86702	1.84559	2.11237	5.20577	0.898711	3.694	6.69356	2.96764
TCGA-EK-A2RL-01A-11R-A18M-07	1	1453	6.22576	9.81193	10.1889	3.75615	2.58813	2.46003	5.38874	2.03787	2.2357	6.57561	3.23451
TCGA-EK-A2RM-01A-21R-A18M-07	0	50	7.08606	9.78623	9.59058	3.93725	1.64704	2.49506	6.03292	0.344715	3.17575	7.38371	3.47795
TCGA-EK-A2RN-01A-12R-A213-07	0	71	3.93826	7.73255	6.01859	3.31126	1.1445	1.10313	3.27278	0.716684	2.74558	5.37961	2.27445
TCGA-EK-A2RO-01A-11R-A18M-07	0	2	5.57054	8.52582	9.02296	4.29041	1.51743	3.39668	4.2385	0.310922	3.50411	7.09665	3.10311
TCGA-EK-A3GJ-01A-21R-A213-07	0	3	6.61214	8.91428	9.49122	3.8469	2.94092	3.01945	3.87792	1.15956	3.37819	7.71231	3.61002
TCGA-EK-A3GK-01A-11R-A213-07	0	15	5.99041	9.57499	9.733	3.94764	2.83651	2.27992	4.51763	0.681494	4.29582	7.07043	3.47964
TCGA-EK-A3GN-01A-11R-A213-07	0	27	5.39411	9.34536	9.88043	4.13477	2.43568	2.78764	3.88668	0.144177	0.601887	5.39656	3.61703
TCGA-EX-A1H5-01A-31R-A13Y-07	0	619	6.47991	9.19158	9.8944	4.62414	1.91368	3.19582	5.78009	0.964805	4.79463	7.35756	3.06919
TCGA-EX-A1H6-01B-11R-A22U-07	0	241	4.88642	8.2957	8.01063	3.41592	1.64998	1.00784	3.76022	1.01171	3.15077	6.62688	2.48474
TCGA-EX-A3L1-01A-11R-A32Y-07	0	463	6.59497	9.56956	9.00235	3.68487	2.51861	2.58928	3.34015	1.56247	3.10954	7.55613	3.55645
TCGA-EX-A449-01A-11R-A32Y-07	0	447	5.4079	11.1864	10.6127	3.3239	2.76534	2.25843	5.29009	0.643579	3.67506	6.36541	3.92112
TCGA-EX-A69L-01A-11R-A32P-07	0	602	5.8063	9.21517	9.57544	4.03924	3.04035	2.01275	4.9478	2.28561	4.09178	8.10656	3.03993
TCGA-EX-A69M-01A-11R-A32P-07	1	253	5.98581	9.45852	9.24242	3.59996	2.46843	2.605	4.63983	1.84073	3.28781	6.72204	3.24549
TCGA-EX-A8YF-01A-11R-A37O-07	0	473	5.4081	10.196	9.0711	3.13156	3.09689	2.34136	3.6667	1.9241	2.01639	6.16685	3.68687
TCGA-FU-A23K-01A-11R-A16R-07	0	372	4.92878	8.225	9.66248	3.09501	0.68428	2.40212	5.35595	1.2549	2.68715	5.27807	2.09918
TCGA-FU-A23L-01A-11R-A16R-07	0	725	6.15678	9.11453	9.71629	4.02323	2.94535	1.85973	4.41956	1.85104	3.57716	7.29436	3.11959
TCGA-FU-A2QG-01A-11R-A18M-07	0	579	6.10451	8.75387	8.94992	4.54149	2.85222	2.73372	4.81512	0.748976	4.77663	6.51025	3.27449
TCGA-FU-A3EO-01A-11R-A213-07	0	490	5.34448	8.6996	9.3147	2.59276	0.475604	1.20977	4.00737	1.56355	2.20348	7.34331	2.2114
TCGA-FU-A3HY-01A-11R-A21T-07	0	954	6.78228	8.9406	9.22795	4.34566	2.59108	3.09771	3.90054	0.46801	4.70793	7.3319	3.48386
TCGA-FU-A3HZ-01A-11R-A213-07	0	1103	6.95774	8.91565	9.69067	3.82304	1.45544	3.46605	4.83595	0.838911	1.37579	5.13655	3.30307
TCGA-FU-A3NI-01A-11R-A21T-07	1	638	6.51857	9.01065	8.84524	4.31913	2.27202	2.1304	4.86917	1.45254	4.37659	6.98972	2.84762
TCGA-FU-A3TQ-01A-11R-A22U-07	0	795	6.66611	8.71556	8.92183	4.88402	2.47939	3.13376	5.7832	1.59043	4.96988	7.08882	2.9739
TCGA-FU-A3TX-01A-11R-A22U-07	0	45	6.23128	9.02496	9.6772	3.52457	2.08079	4.14294	4.77421	1.72172	3.86713	7.45279	3.40498
TCGA-FU-A3WB-01A-11R-A22U-07	0	491	6.34698	9.29347	9.27936	4.19168	2.95678	2.55294	5.39232	0.576957	5.70043	6.8537	3.34589
TCGA-FU-A3YQ-01A-11R-A22U-07	0	861	6.08089	8.4447	8.52156	3.59284	2.40947	2.54503	4.07147	2.26126	4.52776	7.02688	2.86426
TCGA-FU-A40J-01A-11R-A24H-07	0	426	5.81955	8.87837	9.09533	4.05846	2.57614	1.96159	4.61769	1.31191	3.42887	5.69967	2.78199
TCGA-FU-A57G-01A-11R-A26T-07	0	1078	6.72881	9.32929	9.85719	3.77036	2.16408	2.34221	4.97526	1.57715	2.3067	6.77141	3.31045
TCGA-FU-A5XV-01A-11R-A28H-07	0	321	6.51075	8.4877	9.16989	4.56804	2.52351	3.01821	2.98213	1.15814	4.87214	7.33446	3.18227
TCGA-FU-A770-01A-11R-A33Z-07	0	34	6.01169	8.67145	7.99723	3.77942	2.73279	1.72565	5.3977	1.15672	4.06292	7.41221	2.93927
TCGA-GH-A9DA-01A-21R-A37O-07	0	540	6.8256	9.19354	9.68561	3.81485	2.82399	2.77766	1.18485	1.50843	2.56922	8.83829	3.69662
TCGA-HG-A2PA-01A-11R-A213-07	1	773	6.30063	9.17718	9.53733	4.30663	2.24778	2.19947	4.22191	1.2489	4.38508	7.14137	2.93411
TCGA-HM-A3JJ-01A-21R-A21T-07	1	659	6.56075	8.47653	9.23204	4.45109	3.29336	1.69675	4.29197	2.22993	4.02852	7.7294	2.7889
TCGA-HM-A3JK-01A-11R-A32Y-07	0	632	5.36651	8.86817	8.65309	3.99751	2.4996	2.08267	5.43401	1.62232	3.86476	7.73342	2.87372
TCGA-HM-A4S6-01A-11R-A26T-07	0	454	6.24173	9.36825	8.35974	4.92027	3.16822	3.47184	5.74266	2.3822	5.34917	7.83933	3.2505
TCGA-HM-A6W2-01A-21R-A33Z-07	0	287	5.80234	10.1056	10.2785	4.04994	0.942158	2.39734	6.27269	0.559639	1.4654	6.66695	3.19403
TCGA-HM-A6W2-06A-22R-A33Z-07	0	287	5.95673	9.61394	9.9939	4.04366	2.70487	4.24253	6.89321	0.36233	2.86985	5.09544	3.85464
TCGA-IR-A3L7-01A-21R-A213-07	0	4483	5.49743	8.754	8.59704	4.07006	2.95041	2.57003	5.06963	0.513895	4.40187	6.75238	3.27444
TCGA-IR-A3LA-01A-11R-A22U-07	0	4172	5.43496	8.81162	9.10185	3.0521	2.48024	1.89146	4.885	0.712728	0.923035	5.50236	3.24663
TCGA-IR-A3LB-01A-11R-A24H-07	1	2032	6.40173	9.17381	10.0446	3.67676	2.43496	2.6141	4.70669	0.429857	3.0885	6.75597	3.58455
TCGA-IR-A3LC-01A-11R-A213-07	0	3935	6.0305	9.26173	9.06848	3.99306	2.69073	2.47181	4.94235	0.433387	4.2415	7.82482	3.54817
TCGA-IR-A3LF-01A-21R-A22U-07	0	2949	5.92645	8.91301	9.24799	3.95037	2.65203	1.66353	5.029	3.12582	3.66042	6.31407	2.38166
TCGA-IR-A3LH-01A-21R-A213-07	0	2394	6.55264	8.59401	9.89023	3.80035	2.55648	3.29025	3.5241	3.02676	3.08639	6.55189	2.92815
TCGA-IR-A3LI-01A-11R-A32Y-07	0	2493	5.27393	9.90192	8.58861	2.41579	1.27721	2.27014	4.87569	0.272143	2.67041	5.6597	3.49203
TCGA-IR-A3LK-01A-12R-A213-07	1	908	6.44904	9.13279	9.27875	3.63244	2.60431	2.76761	3.75805	0.845189	3.8054	6.05073	3.52637
TCGA-IR-A3LL-01A-11R-A213-07	0	1106	5.90362	8.65572	8.17392	3.42338	1.78639	1.3232	4.0404	1.44217	3.70006	6.58875	2.62533
TCGA-JW-A5VG-01A-11R-A28H-07	0	834	6.52566	8.86868	9.43756	4.0853	3.22706	2.14763	4.73442	0.714224	2.99226	7.4686	3.49648
TCGA-JW-A5VH-01A-11R-A28H-07	1	100	7.1003	8.96214	9.88177	4.06971	2.25556	3.9558	4.82209	0.226262	3.24595	5.63442	3.75573
TCGA-JW-A5VI-01A-11R-A28H-07	0	747	6.52541	8.96793	8.76936	4.44129	2.76833	2.47134	3.92665	1.32147	5.20479	7.37146	3.11852
TCGA-JW-A5VJ-01A-11R-A28H-07	0	652	5.75644	9.06476	8.2242	3.21548	2.86983	2.82993	2.98945	0.687777	4.61294	6.36437	3.66455
TCGA-JW-A5VK-01A-11R-A28H-07	0	623	5.74621	8.74214	9.28682	4.508	1.29813	4.13672	4.69042	0.443819	3.20152	6.96325	3.1156
TCGA-JW-A5VL-01A-11R-A28H-07	0	474	6.94003	8.87848	8.39456	4.15379	2.98308	2.49288	4.53377	1.42223	4.51073	7.76158	3.19934
TCGA-JW-A69B-01A-11R-A32P-07	0	863	5.93105	8.70824	8.9808	3.57154	2.53214	2.32072	4.65733	2.19588	2.62989	6.87667	2.94501
TCGA-JW-A852-01A-11R-A352-07	1	252	5.02146	8.30167	9.09761	3.17354	0.578311	2.1804	3.69546	0.680054	2.36986	6.87645	2.50174
TCGA-JW-AAVH-01A-11R-A38B-07	0	552	5.94695	8.90585	8.68924	4.94827	2.39523	2.79987	5.89592	0.399226	4.76626	6.77702	3.04653
TCGA-JX-A3PZ-01A-11R-A32Y-07	1	642	6.39903	9.2588	9.33363	3.93314	2.48816	3.64517	1.80091	1.41029	1.30807	6.60395	3.82175
TCGA-JX-A3Q0-01A-11R-A32Y-07	0	6375	6.21727	9.16637	9.02479	4.90933	3.1544	2.54357	4.93468	1.53993	3.05504	7.04703	3.27287
TCGA-JX-A3Q8-01A-11R-A21T-07	0	1357	5.43406	9.45697	10.6041	3.90774	1.02616	2.15209	4.6613	0.751207	3.33241	6.96785	2.72737
TCGA-JX-A5QV-01A-22R-A28H-07	0	636	5.80631	9.21465	9.13491	3.93732	2.80248	2.05523	4.62362	1.17779	4.2891	6.94457	3.10233
TCGA-LP-A4AU-01A-32R-A32Y-07	0	343	6.23642	9.42388	9.42967	3.33595	2.12181	2.25226	3.56029	0.896388	4.26968	6.92771	3.37041
TCGA-LP-A4AW-01A-11R-A24H-07	0	27	6.55371	9.1547	9.9087	4.16409	3.24642	2.35893	4.32942	2.59663	4.03844	7.36735	3.17261
TCGA-LP-A4AX-01A-12R-A24H-07	0	380	6.84351	9.14996	9.98665	3.98496	3.29225	2.76581	3.44928	2.82436	2.72354	6.58825	3.26462
TCGA-LP-A5U2-01A-11R-A28H-07	0	9	6.05876	9.60286	9.56893	3.59421	2.45462	3.94333	4.94419	0.85583	4.62809	5.70811	3.75417
TCGA-LP-A5U3-01A-11R-A28H-07	0	25	6.81308	8.90463	8.55097	3.86238	2.57005	2.57456	4.84304	0.961846	4.55897	7.31858	3.30462
TCGA-LP-A7HU-01A-11R-A33Z-07	0	406	5.59041	9.09844	9.03334	3.84046	2.33463	1.87042	6.36387	1.31991	3.5417	6.33091	2.73013
TCGA-MA-AA3W-01A-11R-A38B-07	0	685	6.5717	8.857	9.56053	4.05005	3.08544	2.5806	4.91306	2.88596	4.74554	7.26913	2.88355
TCGA-MA-AA3X-01A-22R-A42S-07	0	617	5.79884	8.99282	7.13753	3.61335	2.41343	1.68567	3.99155	1.75685	5.25054	6.23018	2.72142
TCGA-MA-AA3Y-01A-11R-A38B-07	0	542	6.99905	9.07117	9.55462	3.48641	2.26969	2.7405	3.04783	2.06636	3.66121	7.78815	3.32636
TCGA-MA-AA3Z-01A-11R-A38B-07	0	595	6.43466	9.40924	9.56189	4.40903	2.96281	3.10251	5.20141	1.5565	4.29649	7.32507	3.41783
TCGA-MA-AA41-01A-11R-A38B-07	0	279	6.16528	9.37996	9.24696	3.3184	2.99975	3.27645	4.33408	0.878686	3.49346	7.33879	3.95653
TCGA-MA-AA42-01A-12R-A38B-07	0	259	6.36384	9.09596	8.72209	3.57221	1.95129	2.22657	4.51042	2.73079	3.22511	7.09595	2.75619
TCGA-MA-AA43-01A-11R-A42T-07	0	346	6.03888	8.82084	9.56796	3.29076	1.91926	1.9274	4.87339	1.08963	4.37958	6.66629	2.83118
TCGA-MU-A51Y-01A-11R-A26T-07	0	854	6.54325	9.14525	8.34114	4.08488	2.86784	2.68688	4.53952	2.48179	5.15416	7.42005	3.07305
TCGA-MU-A5YI-01A-11R-A32P-07	0	1053	5.88513	8.66034	8.78133	3.7216	2.82416	2.20733	4.11931	2.05242	5.01305	7.0831	2.80769
TCGA-MU-A8JM-01A-11R-A36F-07	0	607	6.44826	8.80299	9.08632	3.36752	1.86382	2.86768	3.67977	1.48403	4.70886	8.3627	3.18636
TCGA-MY-A5BD-01A-11R-A26T-07	0	1667	6.07632	8.87098	10.1415	3.28991	2.03749	2.86798	4.23025	0.747344	4.46317	7.32809	3.25351
TCGA-MY-A5BE-01A-21R-A26T-07	0	1066	5.88023	8.83483	8.92336	3.87045	2.24349	2.10879	5.03027	3.584	3.53589	6.61153	2.33206
TCGA-MY-A5BF-01A-11R-A26T-07	0	634	6.91446	8.66682	8.49837	3.68848	2.46111	3.30642	4.53458	1.71431	5.12577	7.07266	3.17757
TCGA-MY-A913-01A-11R-A37O-07	0	524	6.4536	8.69542	9.05095	3.92697	2.95494	3.10022	3.58145	1.41489	3.58316	7.12629	3.39488
TCGA-PN-A8MA-01A-11R-A36F-07	0	90	5.77881	8.9109	10.0337	3.92438	2.32544	2.8501	5.35374	2.81215	3.24291	5.61006	2.53297
TCGA-Q1-A5R1-01A-11R-A28H-07	0	474	4.91437	9.06015	9.08477	3.24849	2.11906	1.40158	4.61242	0.918539	3.83573	7.24312	2.85654
TCGA-Q1-A5R2-01A-11R-A28H-07	0	499	4.95088	8.52097	8.96726	3.37433	1.75762	1.65558	3.7076	0.959473	3.45922	6.70908	2.66572
TCGA-Q1-A5R3-01A-11R-A28H-07	0	485	4.61345	8.02869	10.1079	3.10564	0.593115	1.78777	4.02206	0.819014	2.78442	6.81678	2.27556
TCGA-Q1-A6DT-01A-11R-A32P-07	1	275	6.23823	8.49906	9.38562	3.90437	2.87541	3.05368	2.97142	0.391988	4.1623	5.57075	3.49241
TCGA-Q1-A6DV-01A-11R-A32P-07	0	491	5.80917	9.00774	9.42956	4.20941	2.22141	2.31965	4.57499	2.93721	4.1186	6.77403	2.38179
TCGA-Q1-A6DW-01A-11R-A32P-07	0	534	6.9178	8.63263	9.26241	3.976	2.64632	3.59288	4.59323	1.07238	5.26	7.08062	3.35149
TCGA-Q1-A73O-01A-11R-A32P-07	0	428	6.93508	8.87109	9.7786	3.65464	2.77644	3.735	4.07869	1.37217	3.8288	7.66503	3.79207
TCGA-Q1-A73P-01A-11R-A32P-07	0	483	5.92606	9.15728	8.954	3.59079	2.59319	2.54913	4.8967	2.11343	3.19549	6.9829	3.00751
TCGA-Q1-A73Q-01A-21R-A32P-07	0	284	6.51585	9.11403	8.69998	4.32325	2.74966	4.32657	4.24526	1.5691	4.69272	6.49731	3.53539
TCGA-Q1-A73R-01A-11R-A33Z-07	0	567	6.06374	9.59028	9.88229	4.18884	3.26377	2.67478	5.58992	0.507414	5.98016	6.58484	3.51761
TCGA-Q1-A73S-01A-11R-A33Z-07	0	688	6.03985	9.18983	9.23498	4.1367	2.2444	3.50353	4.64417	0.278342	4.17786	6.51109	3.41156
TCGA-R2-A69V-01A-11R-A32P-07	0	596	6.14801	8.8925	8.78469	4.14392	2.46558	1.71198	3.54888	2.60417	3.8138	6.31107	2.63994
TCGA-RA-A741-01A-11R-A33Z-07	0	444	5.49246	8.65464	8.71854	3.68706	1.99595	1.48764	4.65899	1.30947	2.7043	7.24893	2.71684
TCGA-UC-A7PD-01A-11R-A352-07	1	355	6.33258	9.04569	8.87588	4.01285	2.65455	3.40381	3.86432	0.509645	3.67726	7.24107	3.79284
TCGA-UC-A7PF-01A-11R-A352-07	1	2859	6.4537	8.88083	9.30936	3.43703	2.76676	2.56652	3.85132	2.12618	4.88337	7.07234	3.10974
TCGA-UC-A7PG-01A-11R-A42S-07	1	370	6.12045	9.01973	8.23142	3.14114	2.7092	2.91881	2.75288	1.02453	4.77746	6.88325	3.5886
TCGA-UC-A7PG-06A-11R-A42S-07	1	370	5.86239	9.33814	8.53963	4.02674	2.95051	1.92022	4.3914	2.36575	4.16303	6.95747	2.87074
TCGA-UC-A7PI-01A-11R-A42S-07	0	2114	5.96147	9.2989	9.18128	3.99869	2.69153	2.24282	5.49277	2.00292	3.88081	6.97552	2.91645
TCGA-VS-A8EB-01A-11R-A36F-07	1	305	6.56145	9.29202	9.80876	3.5393	4.12923	3.39959	3.81805	0.587077	1.83532	8.72459	4.49559
TCGA-VS-A8EC-01A-11R-A36F-07	0	1415	6.1404	8.64004	9.96577	3.94706	2.55974	3.05132	5.20865	0.114234	4.58091	6.18802	3.29204
TCGA-VS-A8EG-01A-11R-A36F-07	0	1386	6.41927	8.63835	8.63456	4.42292	2.82501	2.90626	5.95403	0.837297	5.4081	6.80269	3.15689
TCGA-VS-A8EH-01A-11R-A36F-07	0	986	5.48009	8.38471	8.67255	4.80087	1.85965	2.9742	3.32945	1.15659	2.38968	7.28492	2.91104
TCGA-VS-A8EI-01A-11R-A37O-07	0	729	5.89469	8.15921	9.16866	3.36401	2.69238	1.69207	3.39211	1.42256	3.15868	7.22904	2.94865
TCGA-VS-A8EJ-01A-11R-A37O-07	1	607	4.74012	8.86512	8.95516	3.53523	1.60777	2.34011	4.59517	0.476848	1.89991	7.11632	3.01983
TCGA-VS-A8EK-01A-12R-A37O-07	1	829	5.9351	9.01956	8.08733	3.71162	2.97449	2.57075	3.48007	1.03977	3.88754	7.59627	3.53748
TCGA-VS-A8EL-01A-11R-A37O-07	0	1992	5.1735	9.38144	9.18226	3.6041	2.15491	1.64339	2.81754	1.42412	3.29023	7.35545	3.05996
TCGA-VS-A8Q8-01A-11R-A37O-07	1	978	6.07965	8.86356	8.2244	3.7219	2.0755	1.50386	3.67984	0.771632	3.59854	7.08415	3.03584
TCGA-VS-A8Q9-01A-12R-A37O-07	0	1630	5.28567	9.00572	8.61394	3.99302	2.74627	2.53162	3.66908	2.28951	2.46216	6.92354	2.9944
TCGA-VS-A8QA-01A-11R-A37O-07	0	1099	6.25523	9.26119	9.27843	4.22693	2.88632	4.06392	5.99176	1.22021	4.40681	6.73639	3.50254
TCGA-VS-A8QC-01A-11R-A37O-07	1	350	5.23702	9.05355	8.76417	3.53588	2.96092	2.14535	4.08483	0.54962	4.29883	6.82745	3.3571
TCGA-VS-A8QF-01A-21R-A37O-07	0	1800	6.10514	8.86739	8.38823	3.96838	2.23839	2.42202	2.74	0.954196	4.43113	6.14222	3.09625
TCGA-VS-A8QH-01A-11R-A37O-07	1	1210	6.29337	9.14794	8.86853	3.02041	2.16893	2.64194	2.56939	0.333882	0.33754	6.61849	3.90597
TCGA-VS-A8QM-01A-11R-A37O-07	1	951	5.97775	8.59162	8.58071	4.08195	2.70472	2.47532	4.34445	3.12532	4.66947	6.78214	2.55022
TCGA-VS-A94W-01A-12R-A37O-07	0	1243	6.36057	8.77954	8.83037	4.10392	3.22848	3.09133	5.28956	2.4418	4.1132	7.06329	3.06789
TCGA-VS-A94X-01A-11R-A38B-07	1	506	6.67932	9.52551	10.3098	3.40845	2.86859	3.01755	3.124	1.60692	3.03284	7.84773	3.80949
TCGA-VS-A94Y-01A-11R-A38B-07	1	144	6.51113	9.88954	10.8092	4.34789	2.49262	3.26619	3.7676	0.484808	2.41708	7.64498	4.05381
TCGA-VS-A94Z-01A-11R-A38B-07	0	1015	6.69673	9.11154	9.78469	3.8844	2.64432	2.5297	5.6635	2.88309	3.78976	6.90245	2.84571
TCGA-VS-A950-01A-11R-A42T-07	0	1221	5.9738	8.95968	9.08315	3.57202	2.74188	4.14497	2.80085	0.986666	4.04136	6.42982	3.72713
TCGA-VS-A952-01A-11R-A38B-07	0	1778	6.50933	9.06657	8.99218	3.9532	3.05923	2.89987	6.49006	0.848558	3.68581	6.65604	3.49236
TCGA-VS-A953-01A-11R-A38B-07	1	477	5.50073	8.72795	9.30602	3.43804	2.74981	3.33023	2.85591	0.504061	4.03645	6.78864	3.32037
TCGA-VS-A954-01A-11R-A38B-07	0	1714	5.09969	8.85408	8.22809	2.80882	2.61798	3.01739	2.66091	0.437121	3.70499	6.67892	3.60556
TCGA-VS-A957-01A-11R-A42T-07	0	1688	6.23534	9.27507	8.91659	4.69649	3.04921	3.17458	5.33004	0.520749	4.28055	6.86405	3.52628
TCGA-VS-A958-01A-11R-A42T-07	0	1525	6.05249	8.63735	8.9848	3.44677	2.76924	2.03541	3.89992	2.45644	4.59685	7.09437	2.76771
TCGA-VS-A959-01A-11R-A42T-07	0	1561	5.79047	8.96894	9.09199	4.39763	3.02719	2.88278	5.68649	1.58972	3.80468	7.06196	3.11556
TCGA-VS-A9U5-01A-11R-A42T-07	0	1535	5.66215	8.53758	8.78387	4.34968	2.53214	2.81723	3.97026	2.30083	4.26001	6.37111	2.65535
TCGA-VS-A9U6-01A-11R-A42T-07	0	1320	6.1169	9.40271	9.78117	4.7962	3.33895	3.63235	5.43131	2.19925	4.08509	7.47513	3.42942
TCGA-VS-A9U7-01A-11R-A42T-07	0	1472	5.75478	8.65097	9.41648	3.5056	2.17846	1.92645	4.39743	1.3352	3.29399	6.5023	2.77069
TCGA-VS-A9UB-01A-22R-A42T-07	0	911	6.67068	8.77979	9.41182	4.53051	3.94879	2.29834	4.44932	3.17635	3.584	6.36763	2.98683
TCGA-VS-A9UC-01A-11R-A42T-07	0	825	5.34408	8.50929	9.0323	4.3319	3.33593	1.73622	5.65363	0.667938	4.63302	7.37413	3.05595
TCGA-VS-A9UD-01A-11R-A42T-07	0	739	5.61357	8.92778	10.4489	4.15712	1.96787	2.74838	4.78441	2.0126	2.50032	6.74828	2.78654
TCGA-VS-A9UH-01A-11R-A42T-07	0	1427	5.78662	8.8391	10.395	4.0313	2.37815	2.17903	4.31024	1.81865	2.46326	7.55536	2.96175
TCGA-VS-A9UI-01A-11R-A42T-07	1	1372	6.17464	9.01473	8.36245	4.34095	2.70624	2.71896	4.88723	1.2896	4.7119	7.11433	3.15287
TCGA-VS-A9UJ-01A-11R-A42T-07	1	52	6.12634	9.31188	9.5355	3.88493	3.49215	3.86015	6.65848	0.24817	2.54745	7.02577	4.28447
TCGA-VS-A9UL-01A-11R-A42T-07	1	442	6.6932	9.13162	10.599	3.94295	3.36478	4.50032	6.78411	0.499884	4.41126	6.11567	3.98464
TCGA-VS-A9UM-01A-11R-A42T-07	1	829	6.245	8.95704	8.53357	4.40664	3.13595	2.59896	3.92655	1.54166	5.34226	7.11718	3.20013
TCGA-VS-A9UO-01A-11R-A42T-07	0	1456	4.96834	9.5367	9.48083	4.18686	2.92729	2.83524	5.20426	0.434348	2.26739	7.01979	3.63796
TCGA-VS-A9UP-01A-11R-A42T-07	0	1444	6.81438	9.39528	9.17233	3.81735	2.47028	2.96305	5.40184	1.46639	3.81945	6.00822	3.16931
TCGA-VS-A9UQ-01A-21R-A42T-07	0	1263	6.21619	9.28418	9.52948	4.27989	3.04691	1.92319	5.25572	1.4426	3.98917	6.28826	3.08947
TCGA-VS-A9UR-01A-11R-A42T-07	0	793	6.16577	9.01664	8.69629	4.07665	3.12441	3.38871	6.01645	0.639695	4.40443	6.19013	3.5304
TCGA-VS-A9UT-01A-11R-A42T-07	0	482	5.58842	8.28753	9.34359	3.49771	2.80898	3.10769	4.50538	3.60816	3.66779	6.06264	2.62573
TCGA-VS-A9UU-01A-11R-A42T-07	0	442	5.11074	8.40899	8.33941	4.53409	1.4537	2.53451	3.7722	1.0263	4.74028	6.64083	2.47769
TCGA-VS-A9UV-01A-11R-A42T-07	1	104	6.61962	9.29882	9.10571	3.61394	1.68226	3.18718	4.31467	0.565987	4.18026	6.86542	3.40145
TCGA-VS-A9UY-01A-11R-A42T-07	1	555	6.82545	8.87217	9.1754	4.07934	2.83752	2.35586	4.84471	1.10064	5.32927	7.91439	3.24256
TCGA-VS-A9UZ-01A-11R-A42T-07	0	2044	5.72434	9.0355	9.37962	4.01317	2.73723	2.12244	5.2905	2.866	3.62204	6.21835	2.51008
TCGA-VS-A9V0-01A-11R-A42T-07	0	573	5.9826	8.59335	10.7778	5.07331	2.4513	4.01799	5.99099	0.534759	3.31114	7.02246	3.43011
TCGA-VS-A9V1-01A-11R-A42T-07	1	157	5.55451	9.69687	9.6954	3.46818	2.53921	3.54125	4.65168	0.870187	2.25804	6.84022	3.81822
TCGA-VS-A9V2-01A-11R-A42T-07	0	555	5.79219	9.04869	8.68138	3.86765	2.8608	1.93572	4.17346	2.02184	4.1064	6.12984	2.91379
TCGA-VS-A9V3-01A-11R-A42T-07	0	540	6.3143	9.28186	8.95196	4.09529	2.89875	2.61782	5.75691	1.68352	5.39578	7.66771	3.08953
TCGA-VS-A9V4-01A-12R-A42T-07	1	132	6.26732	9.29839	10.3309	3.74271	3.47668	4.02597	1.22651	0.521754	0.262674	5.80682	4.53223
TCGA-VS-A9V5-01A-11R-A42T-07	1	494	5.20074	8.88617	8.63921	3.63698	3.04072	1.10145	5.00453	0.583615	2.51273	6.51167	3.10312
TCGA-VS-AA62-01A-11R-A42T-07	1	469	6.47736	8.76815	9.26059	4.09263	2.93331	3.53043	4.09886	2.18818	2.32967	7.41119	3.43027
TCGA-WL-A834-01A-11R-A352-07	0	791	6.17568	9.60995	8.91719	3.60638	2.29801	3.07255	3.78837	0.810073	4.54055	6.91269	3.61801
TCGA-XS-A8TJ-01A-11R-A36F-07	0	890	5.84328	8.99163	8.40239	4.63195	2.62099	2.09778	4.99432	1.39089	4.77549	6.94877	2.90361
TCGA-ZJ-A8QQ-01A-11R-A37O-07	0	2056	6.21917	8.69687	8.4886	3.88047	2.68437	2.233	3.60657	0.51662	3.75446	7.86283	3.3832
TCGA-ZJ-A8QR-01A-11R-A37O-07	1	582	6.2666	8.85331	9.22453	4.11343	2.49777	2.54802	3.80261	0.617957	3.1894	7.90267	3.49746
TCGA-ZJ-AAX4-01A-11R-A42T-07	0	21	5.34422	8.97124	8.3081	3.89681	2.396	1.5361	3.21608	2.0121	4.99501	6.73404	2.58288
TCGA-ZJ-AAXA-01A-11R-A42T-07	0	43	6.1094	9.25717	8.2679	4.07169	2.66685	2.56747	3.62783	0.575022	5.39223	6.71397	3.27198
TCGA-ZJ-AAXU-01A-11R-A42T-07	0	5	5.6231	8.31449	8.99823	3.20596	1.52446	3.29085	3.13404	1.72831	2.42817	7.78092	3.04148
TCGA-ZX-AA5X-01A-11R-A42T-07	0	119	5.86096	8.62363	7.9734	4.1769	2.62171	2.29901	4.43231	1.83135	4.3272	7.07585	2.91527
